# Supplementary material for: Hybrid Integrated Wearable Patch for Brain EEG-fNIRS Monitoring
Source: Sensors (Basel). 2024 Jul 25;24(15):4847. doi: 10.3390/s24154847 (PMC11314658; doi:10.3390/s24154847)
Supplement: Supplementary file 1 [file sensors-24-04847-s001.zip]

Archive with 1 entries (1 files):
- sensors-3024661-supplementary.pdf
